# Supplementary material for: Immunological classification of gliomas based on immunogenomic profiling
Source: J Neuroinflammation. 2020 Nov 27;17:360. doi: 10.1186/s12974-020-02030-w (PMC7694942; doi:10.1186/s12974-020-02030-w)
Supplement: Supplementary file 1 — Additional file 1: Table S1. A summary of five glioma datasets used in this study. [file 12974_2020_2030_MOESM1_ESM.xlsx]

## Sheet: Table S1
Table S1. A summary of the datasets analyzed
Dataset	Number of gliomas	Number of LGGs	Number of GBMs	Resource
TCGA-glioma	696	530	166	TCGA (https://portal.gdc.cancer.gov/)
GSE16011	268	109	159	GEO (https://www.ncbi.nlm.nih.gov/geo/)
CGGA325	325	182	139	CGGA (http://www.cgga.org.cn/)
CGGA693	693	443	249
CGGA301	301	174	124
