# Supplementary material for: Immunological classification of gliomas based on immunogenomic profiling
Source: J Neuroinflammation. 2020 Nov 27;17:360. doi: 10.1186/s12974-020-02030-w (PMC7694942; doi:10.1186/s12974-020-02030-w)
Supplement: Supplementary file 2 — Additional file 2: Table S2. The gene sets representing immune cells or signatures, pathways, and biological processes. [file 12974_2020_2030_MOESM2_ESM.xlsx]

## Sheet: Table S2
Table S2. The gene sets representing immune cells or signatures, pathways, and biological processes
28 immune cell types for clustering
Activated CD8 T cell	Central memory CD8 T cell	Effector memory CD8 T cell	Activated CD4 T cell	Central memory CD4 T cell	Effector memory CD4 T cell	T follicular helper cell	Gamma delta T cell	Type 1 T helper cell	Type 17 T helper cell	Type 2 T helper cell	Regulatory T cell	Activated B cell	Immature B cell	Memory B cell	Natural killer cell	CD56bright natural killer cell	CD56dim natural killer cell	Myeloid derived suppressor cell	Natural killer T cell	Activated dendritic cell	Plasmacytoid dendritic cell	Immature dendritic cell	Macrophage	Eosinophil	Mast cell	Monocyte	Neutrophil
ADRM1	ACTN4	ACAP1	AIM2	ABHD3	ATM	B3GAT1	ACP5	CD70	IL17A	ASB2	CCL3L1	ADAM28	CD22	AICDA	AKT3	ABAT	CYP27A1	CCR2	BTN2A2	ABCD1	CBX6	ACADM	AIF1	GIPR	ADAMTS3	ASGR2	CREB5
AHSA1	ADAM12	APOL3	BIRC3	AHNAK	CASP3	CDK5R1	AQP9	TBX21	IL17RA	CSRP2	CD72	CD180	CYBB	CCNA2	AXL	C11orf75	DDX55	CD14	CD101	C1QC	DAB2	AHCYL1	CCL1	KRT18P50	CPA3	CFP	CDA
C1GALT1C1	ADCY9	ARHGAP10	BRIP1	ANXA2P2	CASQ1	PDCD1	BTN3A2	ADAM8	C2CD4A	DAPK1	CLEC5A	CD79B	FAM129C	CDKN3	BST2	C5orf15	DYRK2	CD2	CD109	CAPG	DDX17	ALDH1A2	CCL14	LRMP	CMA1	ASGR1	CHST15
CCT6B	F13A1	ATP10D	CCL20	AQP3	CD300E	BCL6	C1orf54	AHCYL2	C2CD4B	DLC1	FOXP3	BLK	FCRL1	CLCN5	CDH2	CDHR1	RPL37A	CD86	CNPY3	CCL3L3	HIGD1A	ALDH3A2	CCL23	FOSB	CTSG	CD1D	S100A12
CD37	FCER1G	C3AR1	CCL4	ATHL1	DARS	CD200	CARD8	ALCAM	CA2	DNAJC12	ITGA4	CD19	FCRL3	ENPP1	CRTAM	DCAF12	NOTCH3	CXCR4	CNPY4	CD207	IDH3A	ALDH9A1	CCL26	RRP12	ARHGAP15	UPK3A	APOBEC3A
CD3D	FCGR3B	CCR5	CCL5	BMI1	DOCK9	CD83	CCL18	B3GALNT1	CCDC65	DUSP6	L1CAM	MS4A1	FCRL5	FCER1A	CSF2RA	DYNLL1	AKR7A3	FCGR2A	CREB1	CD302	IL3RA	ALOX15	CD300LB	GPR183	CPM	ACTG1	CASP5
CD3E	FGF7	CD160	CCNB1	BZW2	EXOSC9	CD84	CD209	BBS12	CEACAM3	GNAI1	LIPA	TNFRSF17	FCRLA	FCRL4	CTSZ	GPR137B	GPRC5C	FCGR2B	CRTC2	ATP5B	MAGED1	AMT	CNR1	NR4A3	FCN1	ANXA5	MMP25
CD3G	FKBP4	CD55	CCR7	CD63	EZH2	FGF2	CD33	BST1	IL17C	LAMP3	LRP1	IGHM	HDAC9	MYC	CXCL1	HCP5	GRIN1	FCGR3A	CRTC3	ATP5L	NUCB2	ARL1	CNR2	ST3GAL6	FTL	ATP6V1B2	HAL
CD69	GLUD1	CFLAR	DUSP2	COL4A1	GDE1	GPR18	CD36	CD151	IL17F	NRP2	LRRC42	GNG7	HLA-DQA1	RUNX2	CYTH1	HDGFRP2	HLA-E	FERMT3	CSF2	ATP6V1A	OFD1	ATIC	EIF1	DEPDC5	HSPA6	CFL1	C1orf183
CD8A	GM2A	CMKLR1	ESCO2	CYLD	IL34	CEBPA	CDK5	CD47	IL17RC	OSBPL1A	MARCO	MICAL3	HVCN1	SORL1	DAXX	KRT86	PORCN	GPSM3	KLRC1	BCL2L1	OGT	ATP5A1	EIF4A1	PDE6C	ITGA9	DAZAP2	FFAR2
CETN3	GUSB	DAPP1	ETS1	ELMO2	NCOA4	CECR1	IL10RB	CD48	IL17RE	PDE4B	MMP12	SPIB	KIAA0226	SOX5	DGKH	MLST8	PSMC4	IL18BP	FUT4	C1QB	PDIA4	CAPZA1	FPR1	PKD2L2	RNASE3	CTBS	MAK
CSE1L	IL1RN	FCRL6	EXO1	FYN	NEFL	CLEC10A	KLRF1	CD52	IL23A	PHLDA1	MNDA	HLA-DOB	NCF1	STAT5A	DLL4	ELMOD3	UPP1	IL4R	ICAM2	SNURF	SERTAD2	LILRA5	FPR2	GPR65	S100A4	EMR4P	CXCR1
GEMIN6	NOL11	FLT3LG	EXOC6	GLIPR1	PDGFRL	CLEC4A	LGALS1	CD53	ILDR1	PLA2G4A	MRC1	IGKC	NCF1B	STAT5B	DPYD	ENTPD5	IL21R	ITGAL	IL32	SPCS3	SIRPA	RDX	FRAT2	IL5RA	SIGLEC8	HIVEP2	STEAP4
GNLY	NTRK1	GZMM	IARS	GSS	PTGS1	CSF1R	MAPK7	CD59	LONRF3	RAB27B	MS4A6A	PNOC	P2RY10	TLR9	ERBB3	FAM119A	KIR2DS1	ITGAM	LAMP2	CCNA1	TMED2	RRAGD	GPR27	P2RY14	SLC6A4	MARCKSL1	MGAM
GPT2	RARA	HAPLN3	ITK	IFITM2	REPS1	CTSS	KLHL7	CD6	SH2D6	RBMS3	PELO	FCRL2	SP100		F11R	FAM179A	KIR2DS2	PARVG	LILRB5	CEACAM8	ENG	TACSTD2	GPR77	DACH1	PTGS2	MBP	BTNL8
GZMA	RNF128	HLA-DMB	KIF11	ITGB1	SCG2	DMN	KRT80	CD68	TNIP2	RNF125	PLEK	BACH2	TXNIP		FAM27A	CLIC2	KIR2DS5	PSAP	KLRG1	NOS2	FCAR	INPP5F	RNASE2	DAPK2	EGR3	MMP15	CXCR2
GZMH	SIGLEC1	HLA-DPA1	KNTC1	ITGB2	SDPR	DPP4	LAMC1	CD7	ABCA1	TMPRSS3	PRSS23	CR2	STAP1		FAM49A	COX7A2L		PTGER2	HSPA4	SRA1	IGF1	RAB38	MS4A2	EMR3	PILRA	PNPLA6	TNFRSF10C
GZMK	TNFRSF11A	HLA-DPB1	NUF2	KLF5	SIGLEC14	LRRC32	LCORL	CD96	ABCB1	GATA3	PTGIR	TCL1A	TAGAP		FASLG	CREB3L4		PTGES2	HSPB6	TNFRSF6B	ITGA2B	PLAU	BASP1			TMBIM6	VNN3
IL2RB	TOX4	IFI16	PRC1	LSP1	SIGLEC6	MC5R	LMNB1	CFHR3	ADAMTS12	BIRC5	ST8SIA4	AKNA	ZCCHC2		FCGR1A	CSF1		S100A8	ISM2	TREM1	GABARAP	CSF3R	IGSF6			PQBP1
LCK	UBA52	LIME1	PSAT1	NDUFB9	TAL1	MICA	MEIS3P1	CHRM3	ANK1	CDC25C	STAB1	ARHGAP25			FN1	CSNK2A2		S100A9	ITIH2	TREML1	GPX1	SLC18A2	HK3			TEX264
MPZL1	ULBP1	LTK	RGS1	PKM2	TFEC	NCAM1	MPL	CLEC7A	ANKRD22	CDC7		CCL21			FSTL1	CSTA			KDM4C	RHOA	KRT23	AMPD2	VNN1			IKZF1
NKG7		NFKBIA	RTKN2	SFXN3	TIPIN	NCR2	FABP1	COL23A1	B3GALT2	CENPF		CD27			FUCA1	CSTB			KIR2DS4	SLC25A37	PROK2	CLTB	FES
PIK3IP1		SETD7	SAMSN1	SIRPG	TPK1	NRP1	FABP5	COL4A4	CAMTA1	CXCR6		CD38			GBP3	CTPS			KIRREL3	TNFSF14	RALB	C1orf162	NPL
PTRH2		SIK1	SELL	SMAD4	UQCRB	PDCD1LG2	FADD	COL5A3	CCR9	DHFR		CLEC17A			GLS2	CTSD			SDCBP	TREML4	RETNLB		FZD2
TIMM13		TRIB2	TRAT1	STX4	USP9Y	PDCD6	MFAP3L	DAB1	CD40	EVI5		CLEC9A			GRB2	FST			NFATC2IP	VNN2	RNF141		FAM198B
ZAP70				TRADD	WIPF1	PRDX1	MINPP1	DLEU7	GPR44	GSTA4		CLECL1			LST1	GATA2			MICB	XPO6	SEC14L1		HNMT
Immune signatures
CD8+ T cells	CD4+ regulatory T cells	M1 macrophages	M2 macrophages	Interferon
CD8A	CTLA4	CXCL10	CCL22	DDX4
	FOXP3	FCGR1A	FCER2	IFIT1
	GPR15	IDO1	MRC1	IFIT2
	IL32	SOCS1	TGM2	IFIT3
	IL4			IRF7
	IL5			ISG20
				MX1
				MX2
				RSAD2
				TNFSF10
				GPR146
				SELP
				AHR
Pathways													Biological processes
Cell cycle	ECM receptor interaction	Focal Adhesion	VEGF	Glycolysis	MAPK	Adherens Junction	PPAR	Neuroactive ligand receptor interaction	Calcium	Wnt	Tight junction		Stemness	EMT
CDC16	GP1BA	JUN	CASP9	ACSS2	JUN	AFDN	SLC27A5	PTGFR	CALM2	JUN	PATJ		ACTRT3	CDH2
CDC7	COL6A2	ELK1	RAF1	GCK	MEF2C	SORBS1	SLC27A4	PTGER2	PTGFR	LRP5	JAM3		ADH5	SNAI1
CDC45	COL6A3	HGF	PRKCB	PGK2	ELK4	WAS	SORBS1	PTGER1	BST1	LRP6	AFDN		ALX1	TGFB1
GADD45B	GP1BB	PARVA	PRKCA	PGK1	ELK1	SNAI2	ACADL	PTGER4	PTGER1	PPP3R2	YBX3		APLP1	ZEB1
DBF4	COL5A2	FN1	PPP3R2	PDHB	JUND	IGF1R	CYP4A11	PTGER3	F2R	SFRP2	PPP2R2D		ARMC9	ZEB2
ANAPC1	COL6A1	TNN	PPP3CC	PDHA1	GADD45B	RHOA	ACADM	CALCRL	CALM1	SFRP1	MAGI2		ARMCX2
CREBBP	LAMA1	IGF1	PPP3R1	PDHA2	MAP3K20	CREBBP	APOA2	TACR3	PTGER3	PPP3CC	MPP5		ASCC3
MDM2	VWF	BIRC3	SH2D2A	PGM2	STMN1	LEF1	CD36	PTGIR	ATP2A1	VANGL1	TJP3		ATP11C
ABL1	HSPG2	XIAP	PLA2G3	TPI1	RRAS2	ACTN4	FADS2	ADRB3	OXTR	PPP3R1	MYH13		BBS9
SMC1B	TNN	COMP	SPHK1	ACSS1	MAP3K5	PTPN6	APOA1	ADRB2	PPP3R2	FZD1	MAP3K20		BCKDHB
GADD45G	FN1	THBS4	BAD	FBP1	MAP3K1	ACTN1	CYP7A1	HRH4	P2RX4	FZD4	EPB41L3		BMPR1A
ATM	ITGA9	IGF1R	PRKCG	ADH1B	MAP3K3	SNAI1	SLC27A1	ADRA2C	TACR3	APC2	MYH14		BOD1
ATR	GP9	DIAPH1	JMJD7-PLA2G4B	HK2	MAP3K4	ERBB2	SCD	ADRB1	P2RX5	FZD6	RRAS2		C14orf119
ANAPC7	COMP	ITGA11	PLA2G6	ADH1C	MAP3K7	WASF2	CYP8B1	TACR1	PPP3CC	FZD7	MYH1		C14orf166
RBL2	IBSP	PGF	RAC2	HK1	MAP3K8	RAC2	UCP1	ADRA2A	ADRB3	SENP2	CTTN		CCL26
ANAPC5	CD36	PARVG	PTK2	HK3	AKT1	PTPRJ	DBI	ADRA2B	ATP2A3	FZD8	MYH15		CDC123
RBL1	CHAD	ROCK1	PLA2G2E	ADH4	AKT2	WASL	NR1H3	TACR2	P2RX1	LEF1	MYL7		CDH6
MYC	GP5	PTK2	PLA2G10	PGAM2	ARRB2	RAC3	ACSL6	GPR35	PPP3R1	CREBBP	CRB3		CENPH
CDC14B	VTN	MYL7	NOS3	ADH5	CD14	PTPRF	ME1	THRB	ADRB2	FZD9	CLDN20		CENPI
SMC1A	THBS4	FLT1	MAPK11	PGAM1	ARRB1	WASF1	MMP1	THRA	ATP2A2	PRICKLE1	AKT1		CPSF3
CDC14A	ITGA4	FLT4	MAP2K2	ADH1A	NRAS	MAP3K7	GK	PTH2R	P2RX3	CTBP2	AKT2		DACT1
SKP1	ITGA3	AKT1	PLA2G2A	ALDOC	DUSP16	FGFR1	GK2	PTH1R	ADRB1	ROCK1	MYL12A		DCUN1D5
TGFB2	ITGA2B	RELN	RAC3	ALDH7A1	CHP2	IQGAP1	APOA5	PRSS3	TACR1	CTBP1	AKT3		DDX1
TGFB1	ITGA7	AKT2	PLA2G4A	LDHAL6B	RASGRP3	SMAD3	RXRB	PRSS2	TACR2	WNT9B	NRAS		DHX15
GADD45A	ITGA5	LAMC2	PTGS2	PKLR	NFKB2	MAPK3	RXRG	NPY5R	SPHK1	WNT9A	EXOC3		DIAPH3
STAG1	COL5A1	MYL12A	PLA2G5	LDHAL6A	NFKB1	TCF7	PLTP	PRSS1	CCKAR	CTNNBIP1	CTNNA1		DIMT1
PLK1	COL4A6	LAMB2	MAPK13	ENO1	MYC	SMAD4	PDPK1	CGA	CCKBR	DAAM2	JAM2		DLGAP5
RBX1	ITGA11	LAMB3	PLA2G12B	PKM	NFATC4	ACTG1	RXRA	NPY1R	NTSR1	TBL1XR1	CSNK2A1		DNMT3B
STAG2	SV2C	LAMC1	MAP2K1	PFKP	MAPK14	INSR	ILK	NPY2R	PDGFRB	MMP7	CLDN18		DPH3
TGFB3	COL2A1	LAMA4	KDR	BPGM	FLNC	WASF3	APOC3	RXFP1	SLC8A1	CER1	LLGL1		DTD1
MCM4	COL3A1	LAMA5	PLA2G4B	PCK2	FLNA	CTNNA1	ACOX2	MCHR1	ITPR3	MAP3K7	LLGL2		EIF2AK4
ORC6	COL4A1	LAMB1	AKT1	PCK1	KRAS	PTPRB	ACOX3	LPAR4	SLC8A3	VANGL2	CSNK2A2		EIF2B3
CCND1	AGRN	PAK6	PLA2G2F	ALDH1B1	FLNB	RAC1	CYP27A1	DRD1	PLCD3	WNT2B	KRAS		ERCC2
MAD1L1	COL4A2	PIK3R5	AKT2	ALDH2	PRKX	TCF7L2	OLR1	DRD2	EDNRA	WNT11	CLDN17		FAM118B
MCM3	COL4A4	CAPN2	NRAS	ALDH3A1	TRAF6	SMAD2	CPT2	DRD3	P2RX7	WNT10B	PARD6B		FANCB
MCM6	ITGB3	LAMB4	AKT3	AKR1A1	TGFB2	MAPK1	ACAA1	DRD4	CHP2	DKK2	MAGI1		FGF2
MCM5	ITGB4	FLNC	CHP2	FBP2	DUSP1	CSNK2A1	CPT1B	DRD5	DRD1	CHP2	GNAI1		FST
YWHAB	RELN	FLNA	NFAT5	PFKM	DUSP2	NECTIN3	ANGPTL4	TRHR	DRD5	AXIN1	GNAI2		FZD2
CCNA2	ITGB5	FLNB	MAPK3	PFKL	TGFB1	CSNK2A2	SLC27A2	NMUR2	TRHR	AXIN2	MYL2		GARS
MCM7	ITGB6	MYL2	RAC1	LDHC	TRAF2	EP300	LPL	SSTR2	EDNRB	DKK4	VAPA		GBE1
BUB1	ITGB7	MYLK	PLA2G1B	GAPDH	BDNF	EGFR	FABP1	SSTR3	PHKB	NFAT5	MYL5		GDF3
CHEK1	LAMC2	MYL5	MAPK1	ENO3	TAB2	VCL	CPT1A	SSTR1	PHKA2	MYC	CSNK2B		GNL2
WEE2	ITGAV	PIP5K1C	MAPKAPK3	ENO2	ECSIT	CTNNA2	PCK2	PRLR	PHKA1	SOX17	SYMPK		GPR176
MCM2	ITGB1	MET	PIK3R5	PGAM4	TGFBR2	CTNNB1	FABP4	PRL	GNA15	CSNK2A1	MYL10		GPX8
PTTG1	LAMB2	MYL10	HRAS	ADH7	DUSP7	CTNND1	CPT1C	C5AR1	GNA11	CSNK2A2	IGSF5		HAS2
CDC27	SPP1	BIRC2	NFATC4	ADH6	TGFBR1	FARP2	FABP2	UTS2R	VDAC1	NFATC4	ASH1L		HAT1
CDC25B	LAMB3	COL11A1	MAPK14	LDHB	DUSP5	CSNK2B	PCK1	BDKRB1	VDAC2	CSNK1A1	YES1		HAUS1
CDC25C	LAMC1	LAMC3	MAPK12	ALDH1A3	DUSP6	TGFBR2	SCP2	BDKRB2	CHRM1	NFATC3	MAGI3		HAUS6
CDC25A	COL1A1	COL11A2	NFATC3	ALDH3B1	DUSP3	PTPRM	PPARA	NPBWR2	VDAC3	CSNK1E	GNAI3		HDAC2
CDC6	LAMA4	THBS3	MAPKAPK2	ALDH3B2	TGFB3	NECTIN4	AQP7	NPBWR1	CHRM2	BTRC	CLDN16		HDX
CDC20	LAMA5	THBS2	KRAS	ALDH9A1	PLA2G4E	TGFBR1	PLIN1	PRLHR	PRKX	PRKX	CLDN23		HESX1
BUB3	LAMB1	THBS1	SPHK2	ALDH3A2	DUSP4	ACTB	CYP4A22	CSH1	PLN	SKP1	MYH3		HMGA2
YWHAZ	COL1A2	VWF	HSPB1	GALM	CACNG5	TJP1	FABP3	NPFFR2	BDKRB1	FBXW11	MYH2		HTR7
CCND2	ITGA10	ZYX	VEGFA	ALDOA	CACNG4	MET	FABP5	TAAR6	MYLK	RBX1	MYH4		IARS
YWHAH	GP6	IBSP	PXN	DLD	NF1	SSX2IP	FABP6	NTSR2	PLCE1	CSNK2B	MYH7		ICMT
CCNB1	ITGA8	VTN	PLA2G4E	DLAT	PLA2G12A	SRC	FABP7	APLNR	CHRM3	SIAH1	MYH6		IGF2BP1
YWHAG	LAMB4	PDGFD	SRC	ALDOB	NFATC2	NLK	ACSL5	NMUR1	ADCY3	TBL1Y	MYH9		INHBE
YWHAE	TNR	PPP1R12A	PIK3R3	G6PC2	RASGRP4	TCF7L1	ADIPOQ	GPR83	CALML5	WNT5B	MYH8		IPO5
CCNE1	CD47	BAD	PPP3CB	LDHA	MAP3K2	YES1	SLC27A6	GABRQ	LTB4R2	CCND1	MYH11		KIF20A
ORC3	SV2A	ACTN4	PPP3CA	G6PC	MAX	FER	HMGCS2	PLG	ADCY2	CAMK2A	MYH10		KIF7
CCND3	CD44	ACTN1	PIK3CA	PGM1	DUSP10	BAIAP2	EHHADH	C3AR1	ADCY1	NLK	OCLN		LIN28B
PTTG2	DAG1	MAPK9	PIK3CB	GPI	FGF9	CTNNA3	UBC	AGTR1	BDKRB2	CAMK2B	CDC42		MED20
SFN	TNXB	MAPK10	PIK3CD		FGF8	LMO7	PPARG	GALR1	PDE1C	CAMK2D	ACTN2		MIS18A
E2F1	LAMA3	MAP2K1	PLA2G2C		FGF7	FYN	PPARD	AGTR2	CYSLTR1	CAMK2G	ACTN3		MMADHC
TFDP1	LAMA2	RASGRF1	PLCG1		FGF6	ACP1	ACSL1	SSTR5	GNA14	PRKACA	PARD6A		MRPL3
ZBTB17	SDC3	ILK	SHC2		FGF5	PTPN1	SCD5	SSTR4	PDE1B	APC	PRKCB		MSH6
CDK1	ITGB8	RAPGEF1	PLA2G2D		FGF3	PARD3	ACOX1	ADCYAP1R1	CAMK4	PRKACB	PRKCA		MTHFD1L
ESPL1	ITGA6	GRB2	PLCG2		FGF4	CDC42	ACSL3	TSHR	CAMK2A	PRKACG	CLDN10		MTHFD2
ANAPC10	ITGA2	PPP1CC	PLA2G12A		FGF1	ACTN2	ACSL4	GRIK1	CAMK2B	WNT16	CASK		MYCN
RAD21	ITGA1	PPP1CB	NFATC2		FGF2	NECTIN2		TSHB	PDGFRA	DAAM1	CLDN8		NMNAT2
BUB1B	SV2B	ACTG1	NFATC1		PTPN5	CDH1		GRIK2	CAMK2D	CHD8	CLDN2		NREP
ANAPC11	TNC	ITGA10	PIK3CG		FGF21	ACTN3		GRIK3	CAMK2G	FRAT1	CGN		ORC1
RB1	COL11A1	HRAS	PIK3R1		IL1R2	NECTIN1		GRIA4	PRKACA	CACYBP	CLDN6		OSTC
SKP2	LAMC3	ITGA8	CDC42		MAPK9			GRID1	PRKACB	CCND2	MYL9		PAICS
CUL1	COL11A2	CTNNB1	PIK3R2		CACNA2D3			GRID2	GNAQ	NFATC2	TJP2		PDHB
SMAD3	HMMR	MYL12B	CHP1		MAPK10			MC1R	SLC25A6	NFATC1	CLDN5		PFAS
SMAD4	SDC2	ACTB			MAPK11			TSPO	PRKACG	CCND3	CLDN1		PLAA
ANAPC2	SDC4	ROCK2			RASGRP2			S1PR5	GNAS	PLCB2	RHOA		PLRG1
TFDP2	COL5A3	PTEN			PLA2G2A			MC3R	SLC25A5	PLCB1	MPDZ		RAB3B
PRKDC	THBS3	RAP1A			MAP2K2			MC2R	CALML3	CSNK1A1L	PRKCI		RAD1
MAD2L1	COL6A6	PIK3R3			PLA2G4A			GABRR2	SLC25A4	PRKCB	ACTN4		RARS
ANAPC4	THBS2	RAP1B			MAP2K3			GRIA3	GNAL	PLCB3	PRKCG		RARS2
SMAD2	SDC1	TNC			MECOM			TRPV1	ATP2B2	PRKCA	ACTN1		RIOK2
YWHAQ	THBS1	CAV2			PLA2G5			GRIA2	ATP2B3	PLCB4	PRKCH		ROR1
CHEK2		CAV1			MAPK13			GRIA1	ATP2B4	WIF1	MYLPF		RPF2
CDC23		CAV3			MAP2K1			MTNR1A	PLCG1	PRICKLE2	PRKCD		RRAS2
EP300		COL5A3			FGFR2			LEPR	PLCG2	PORCN	F11R		SAMM50
GSK3B		TLN1			MAP2K7			MTNR1B	PLCZ1	RHOA	PRKCE		SEC11A
CDKN2A		VAV3			RASA2			LEP	AGTR1	FRAT2	CLDN19		SKIV2L2
CDKN1C		COL6A2			MAPK8IP2			MC4R	ATP2B1	PRKCG	PRKCQ		SLC24A1
CDKN1B		COL6A3			RASGRF1			GABRD	CALM3	MAPK9	CLDN15		SLC25A3
CDKN1A		COL5A2			MAP2K5			MC5R	PTK2B	MAPK10	PRKCZ		SNRPD3
CDKN2D		COL6A1			RASGRF2			GABRE	TRPC1	WNT3A	CLDN22		SNX8
CCNA1		LAMA1			FGFR4			GABRG1	SLC25A31	DVL3	ACTG1		SOHLH2
CDKN2B		ITGA9			MAP2K6			GABRG2	PLCB2	RAC2	RAB13		TBC1D16
CDKN2C		CHAD			MAPK8IP3			GABRG3	GRM5	DVL2	HRAS		TBCE
FZR1		PAK4			MAP3K6			GABRP	ADCY8	RAC3	CTNNA2		TET1
SMC3		ITGA4			CASP3			GABRR1	RYR1	FZD3	PARD6G		TEX10
ANAPC13		ITGA3			MAP3K12			GABRB3	PLCB1	DKK1	TJAP1		TM2D2
PCNA		ITGA2B			FGFR3			ADORA1	ADCY9	CXXC4	SPTAN1		TRIM24
TTK		ITGA7			FGFR1			GABRB2	PLCD1	DVL1	PPP2R2A		TRNT1
PKMYT1		ITGA5			RASA1			ADORA2A	PRKCB	FOSL1	CTNNB1		TRPC4
CDK2		COL5A1			FGF14			GABRB1	ADCY7	CUL1	PPP2R2B		UBE2K
CDC26		COL4A6			RPS6KA2			FPR3	PRKCA	WNT10A	RRAS		UGGT2
E2F5		PDGFRB			RPS6KA3			FPR2	PLCB3	WNT4	CLDN11		UTP6
CDK4		COL2A1			FGF17			FPR1	PLCB4	SMAD3	PPP2CB		XPOT
WEE1		COL3A1			FGF16			ADORA2B	TNNC2	TCF7	PPP2CA		XRCC5
E2F4		COL4A1			FGF10			HTR4	RYR2	SMAD4	PPP2R1A		XXYLT1
E2F3		PARVB			GRB2			HTR5A	RYR3	RAC1	CLDN7		ZNF788
TP53		COL4A2			FGF11			HTR6	GRM1	TCF7L2	MYL12B
E2F2		BRAF			FGF12			HTR7	PPID	SMAD2	PPP2R1B
ORC1		COL4A4			FGF13			HTR2A	PHKG1	WNT1	MRAS
ORC2		VAV1			PLA2G1B			GALR3	PHKG2	MAPK8	CLDN4
CCNE2		PDPK1			RPS6KA1			HTR1F	PRKCG	EP300	EXOC4
CDK6		ITGB3			MAPKAPK3			HTR2C	PDE1A	WNT7A	CLDN3
ORC4		ITGB4			IKBKG			OPRL1	ERBB4	GSK3B	RAB3B
CCNB2		VASP			HRAS			GIPR	CACNA1A	WNT7B	ACTB
CDK7		ITGB5			CACNG2			HTR2B	GRIN1	PSEN1	TJP1
MAD2L2		SHC4			FGF23			OPRM1	GRIN2A	WNT8A	SRC
ORC5		ITGB6			CACNG3			GALR2	ERBB2	WNT8B	PTEN
HDAC1		DOCK1			MKNK2			OPRD1	ERBB3	WNT2	MYH7B
HDAC2		ITGB7			FGF18			OPRK1	CHRNA7	WNT3	HCLS1
CCNH		ITGAV			STK4			GABRA5	NOS3	WNT5A	CDK4
CCNB3		ITGB1			STK3			GABRA6	CACNA1D	WNT6	AMOTL1
		AKT3			MAPK8IP1			AVPR2	GRIN2C	CTNNB1	CLDN14
		VAV2			MOS			GABRA3	CACNA1E	PPP2CB	CLDN9
		SPP1			RAP1A			GABRA4	GRIN2D	PPP2CA	PPP2R2C
		COL1A1			MAPT			AVPR1A	CHRM5	PPP2R1A	CTNNA3
		COL1A2			RAP1B			GABRA1	CACNA1B	TBL1X	EPB41L2
		TLN2			PPP3CB			AVPR1B	NOS2	PPP2R1B	EPB41L1
		PDGFC			PPP3CA			GABRA2	CACNA1C	ROCK2	EPB41
		VCL			CACNA1H			HRH2	NOS1	NKD1	PARD3
		SHC3			CACNA1G			PTGDR	MYLK2	FZD10
		VEGFA			CACNA1I			GABBR1	CACNA1F	FZD5
		VEGFC			ATF4			ADRA1D	CACNA1S	NKD2
		ITGB8			TAB1			ADRA1B	ADCY4	TCF7L1
		VEGFB			FOS			ADRA1A	TNNC1	RUVBL1
		PXN			TAOK2			GHR	PLCD4	PPARD
		PAK5			RPS6KA6			FSHB	P2RX2	PPP3CB
		CCND1			PPP3R2			LPAR3	ITPKA	TP53
		PDGFA			CACNG8			GHRHR	ADORA2A	PPP3CA
		BCL2			PPP5C			PTAFR	ITPKB	PPP2R5A
		PDGFB			PPP3CC			GHSR	EGFR	PPP2R5E
		PDGFRA			CACNG6			MLNR	ADORA2B	PPP2R5D
		ARHGAP5			PPP3R1			LHB	ITPR1	PPP2R5C
		BCAR1			CACNG7			FSHR	ITPR2	PPP2R5B
		PAK1			MAP2K4			LHCGR	HTR4	FZD2
		VEGFD			ATF2			GH1	SPHK2	SFRP5
		CRK			PDGFRB			GH2	HTR5A	SFRP4
		CRKL			JMJD7-PLA2G4B			ADORA3	HTR6	CHP1
		CCND2			MAP4K3			GRIN3A	HTR7
		CDC42			PLA2G6			HRH1	HTR2A
		ACTN2			PLA2G2E			GRIN3B	HTR2C
		CCND3			PLA2G10			MAS1	HTR2B
		ACTN3			MAP4K4			F2	P2RX6
		SOS2			RPS6KA5			F2R	SLC8A2
		PAK3			BRAF			GCGR	AVPR1A
		PRKCB			IKBKB			CRHR2	AVPR1B
		RAF1			PLA2G4B			P2RY10	HRH2
		PRKCA			MAP3K11			GLRA2	ADRA1D
		SHC1			CACNA2D2			OXTR	ADRA1B
		PAK2			IL1A			GLRA1	ADRA1A
		MYL9			PLA2G2F			GLP1R	GRPR
		RHOA			DAXX			GLP2R	CD38
		PRKCG			AKT3			CRHR1	PPP3CB
		MYLPF			GADD45G			GPR50	PTAFR
		ERBB2			FGF20			P2RX4	PPP3CA
		RAC2			RELB			P2RX5	CACNA1H
		RAC3			MAPKAPK5			P2RX1	CACNA1G
		KDR			MAPK12			GLRB	CACNA1I
		MYLK2			RELA			P2RX3	CYSLTR2
		PPP1CA			GNA12			NPY4R	LHCGR
		MAPK3			HSPA8			CCKAR	TBXA2R
		ARHGAP35			HSPB1			BRS3	MYLK3
		RAC1			PTPRR			F2RL1	HRH1
		SOS1			LAMTOR3			TAAR1	CHP1
		MAPK1			GADD45A			CCKBR	CALML6
		MAPK8			NGF			MCHR2
		EGFR			DDIT3			F2RL2
		GSK3B			MAP3K14			NTSR1
		TNR			TAOK1			NMBR
		EGF			PDGFA			TAAR9
		LAMA3			FGF22			LPAR6
		TNXB			PDGFB			P2RY4
		LAMA2			NLK			P2RY6
		ITGA6			PDGFRA			S1PR1
		ITGA2			PRKACA			P2RY11
		SRC			PRKACB			LPAR1
		ITGA1			PAK1			S1PR3
		PIK3CA			PRKACG			RXFP2
		PIK3CB			CRK			EDNRA
		PIK3CD			CDC25B			HTR1D
		SHC2			CRKL			P2RY1
		COL6A6			MAP3K13			HTR1B
		MYLK3			PLA2G2D			P2RX7
		FYN			CDC42			HTR1E
		PIK3CG			RASGRP1			CTSG
		PIK3R1			CACNA2D1			P2RY2
		PIK3R2			CACNB1			HTR1A
					SRF			GZMA
					CACNB2			EDNRB
					SOS2			CHRM1
					CACNB3			CHRNA10
					CACNB4			CHRM2
					CHUK			CHRM4
					CACNG1			CHRM3
					PRKCB			LTB4R2
					RAF1			TAAR8
					PRKCA			CNR2
					TNF			CNR1
					PAK2			CYSLTR1
					MKNK1			CALCR
					PLA2G3			GNRHR
					PRKCG			GABBR2
					PTPN7			TAAR5
					RAPGEF2			LPAR2
					HSPA1L			VIPR2
					CACNA1A			VIPR1
					HSPA1B			GPR156
					RAC2			TAAR2
					HSPA2			GRM4
					CACNA1D			GRM5
					CACNA1E			GRM2
					RAC3			KISS1R
					CACNA1B			GRM3
					HSPA1A			GRM8
					PLA2G12B			CHRNG
					CACNA1C			CHRNE
					DUSP8			GRM6
					CACNA1F			CHRND
					CACNA1S			HRH3
					MAP4K1			GRM7
					TNFRSF1A			GRM1
					DUSP9			CHRNA9
					PPM1A			F2RL3
					PPM1B			CHRNA6
					MAPK3			CHRNA5
					RPS6KA4			GRIK5
					CACNA2D4			CHRNA4
					HSPA6			GRIN1
					MAPK7			GRIN2A
					FGF19			CHRNA7
					RAC1			GRIN2B
					SOS1			CHRNA1
					MAPK1			GRIN2C
					DUSP14			CHRM5
					MAP4K2			GRIN2D
					MAPK8			CHRNA3
					EGFR			CHRNA2
					MAPKAPK2			NR3C1
					EGF			S1PR2
					RRAS			LTB4R
					TAOK3			GRIK4
					GNG12			P2RY8
					NTF4			CHRNB1
					IL1B			CHRNB2
					MRAS			CHRNB3
					NTF3			CHRNB4
					IL1R1			P2RX2
					TP53			S1PR4
					FAS			P2RY13
					NR4A1			SCTR
					PLA2G2C			P2RX6
					FASLG			P2RY14
					NTRK2			NPFFR1
					NTRK1			GRPR
					CHP1			GLRA3
					SOS1			CYSLTR2
					SOS2			TBXA2R
					SRF			PARD3
					STK3			HCRTR1
					STK4			HCRTR2
					STMN1
					TAB1
					TAB2
					TAOK1
					TAOK2
					TAOK3
					TEK
					TGFA
					TGFB1
					TGFB2
					TGFB3
					TGFBR1
					TGFBR2
					TNF
					TNFRSF1A
					TP53
					TRADD
					TRAF2
					TRAF6
					VEGFA
					VEGFB
					VEGFC
					VEGFD
